# Supplementary material for: Adaptive Firefly Algorithm: Parameter Analysis and its Application
Source: PLoS One. 2014 Nov 14;9(11):e112634. doi: 10.1371/journal.pone.0112634 (PMC4232507; doi:10.1371/journal.pone.0112634)
Supplement: Algorithm S1 — The FA algorithm. (TXT) [file pone.0112634.s001.txt]

\begin{table}[H]
\centering
\begin{tabular}{l}
\hline
\multicolumn{1}{l}{\textbf{Algorithm 1}.	The FA algorithm}\\
\hline
~~~\textbf{begin}\\
~\quad\vline width .001px
~~Generate initial population of fireflies $\mathbf{x}_{i|i=1,2,\ldots,N}$.\\ 
~\quad\vline width .001px
~~Compute light intensity $I_i$ at $\mathbf{x}_{i}$ according to Eq. (\ref{Eq_I}).\\
~\quad\vline width .001px
~~Determine light absorption coefficient $\gamma$.\\
~\quad\vline width .001px
~~\textbf{while} the terminal condition is not reached \textbf{do}\\
~\quad\vline width .001px
\quad\vline width .001px
~~\textbf{for} $i = 1,\ldots,N$ \textbf{do}\\
~\quad\vline width .001px
\quad\vline width .001px
\quad\vline width .001px
~~\textbf{for} $j = 1,\ldots, N$ \textbf{do}\\
~\quad\vline width .001px
\quad\vline width .001px
\quad\vline width .001px
\quad\vline width .001px
~~\textbf{if} ($I_j>I_i$)\\
~\quad\vline width .001px
\quad\vline width .001px
\quad\vline width .001px
\quad\vline width .001px
\quad\vline width .001px
~~Move firefly $i$ to $j$.\\
~\quad\vline width .001px
\quad\vline width .001px
\quad\vline width .001px
\quad\vline width .001px
~~\textbf{end}\\
~\quad\vline width .001px
\quad\vline width .001px
\quad\vline width .001px
\quad\vline width .001px
~~Vary attractiveness with distance $r$ via $e^{-\gamma r^2}$.\\
~\quad\vline width .001px
\quad\vline width .001px
\quad\vline width .001px
\quad\vline width .001px
~~Evaluate new solutions and update light intensity.\\
~\quad\vline width .001px
\quad\vline width .001px
\quad\vline width .001px
~~\textbf{end}\\
~\quad\vline width .001px
\quad\vline width .001px
~~\textbf{end}\\
~\quad\vline width .001px
\quad\vline width .001px
~~Rank the fireflies and find the current best.\\
~\quad\vline width .001px
~~\textbf{end}\\
~~~\textbf{end}\\
\hline
\end{tabular}
\end{table}
