# Supplementary material for: Adaptive Firefly Algorithm: Parameter Analysis and its Application
Source: PLoS One. 2014 Nov 14;9(11):e112634. doi: 10.1371/journal.pone.0112634 (PMC4232507; doi:10.1371/journal.pone.0112634)
Supplement: Algorithm S2 — The AdaFa algorithm. (TXT) [file pone.0112634.s002.txt]

\begin{table}[H]
\centering
\begin{tabular}{l}
\hline
\multicolumn{1}{l}{\textbf{Algorithm 2}.	The AdaFa algorithm}\\
\hline
~~~\textbf{begin}\\
~\quad\vline width .001px %height 5pt depth 3pt
~~Generate initial population of fireflies $\mathbf{x}_{i|i=1, 2, \ldots, N}$.\\ 
~\quad\vline width .001px 
~~Compute light intensity $I_i$ at $\mathbf{x}_{i}$.\\
~\quad\vline width .001px
~~Calculate distance (Eq. \ref{Eq_dis_1}) from the $i$th firefly to all the others.\\
~\quad\vline width .001px
~~Determine adaptive coefficient (Eq. \ref{Eq_eta}).\\
~\quad\vline width .001px
~~\textbf{while} the termination condition is not met \textbf{do}\\
~\quad\vline width .001px
\quad\vline width .001px
~~Update $\alpha$ using proposed strategy in Eq. (\ref{Eq_strategy_1})--Eq. (\ref{Eq_strategy_5}).\\
~\quad\vline width .001px
\quad\vline width .001px
~~\textbf{for} $i = 1, \ldots, N$ \textbf{do}\\
~\quad\vline width .001px
\quad\vline width .001px
\quad\vline width .001px
~~\textbf{for} $j = 1, \ldots, N$ \textbf{do}\\
~\quad\vline width .001px
\quad\vline width .001px
\quad\vline width .001px
\quad\vline width .001px
~~Calculate distance (Eq. \ref{Eq_dis_1}) between $i$th and $j$th fireflies.\\
~\quad\vline width .001px
\quad\vline width .001px
\quad\vline width .001px
\quad\vline width .001px
~~Update gray coefficient (Eq. \ref{Eq_eta}).\\
~\quad\vline width .001px
\quad\vline width .001px
\quad\vline width .001px
\quad\vline width .001px
~~\textbf{if} ($I_j>I_i$)\\
~\quad\vline width .001px
\quad\vline width .001px
\quad\vline width .001px
\quad\vline width .001px
\quad\vline width .001px
~~\textbf{if} $rand>0.5$\\
~\quad\vline width .001px
\quad\vline width .001px
\quad\vline width .001px
\quad\vline width .001px
\quad\vline width .001px
\quad\vline width .001px
~~Move firefly $i$ using distance-based flight.\\
~\quad\vline width .001px
\quad\vline width .001px
\quad\vline width .001px
\quad\vline width .001px
\quad\vline width .001px
~~\textbf{else}\\
~\quad\vline width .001px
\quad\vline width .001px
\quad\vline width .001px
\quad\vline width .001px
\quad\vline width .001px
\quad\vline width .001px
~~Move firefly $i$ using gray update rule.\\
~\quad\vline width .001px
\quad\vline width .001px
\quad\vline width .001px
\quad\vline width .001px
\quad\vline width .001px
~~\textbf{end}\\
~\quad\vline width .001px
\quad\vline width .001px
\quad\vline width .001px
\quad\vline width .001px
~~\textbf{end}\\
~\quad\vline width .001px
\quad\vline width .001px
\quad\vline width .001px
\quad\vline width .001px
~~evaluate new solutions and update light intensity.\\
~\quad\vline width .001px
\quad\vline width .001px
\quad\vline width .001px
~~\textbf{end}\\
~\quad\vline width .001px
\quad\vline width .001px
~~\textbf{end}\\
~\quad\vline width .001px
\quad\vline width .001px
~~rank the fireflies and find the current best.\\
~\quad\vline width .001px
~~\textbf{end}\\
~~~\textbf{end}\\
\hline
\end{tabular}
\end{table}
