# Supplementary material for: Adaptive Firefly Algorithm: Parameter Analysis and its Application
Source: PLoS One. 2014 Nov 14;9(11):e112634. doi: 10.1371/journal.pone.0112634 (PMC4232507; doi:10.1371/journal.pone.0112634)
Supplement: File S1 — Combined file of supporting figures and tables. Figure S1: The mean value over the benchmark functions with 30-dimensions. Figure S2: Simulation results over thirty proteins. Figure S3: The kernel smoothing density estimates of different measurement metrics. Table S1: Benchmark Functions. (ZIP) [file pone.0112634.s003.zip › si/Table S1.txt]

\begin{table}[H]
\centering
\caption{Benchmark Functions}
\label{Tab_benFunc} %\footnotesize 
\begin{tabular}{l|lcc}
\hline
\multicolumn{1}{c}{}& Test function & Search range & $f_{min}$ \\ 
\hline
\multirow{7}*{\rotatebox{90}{Unimodal}}
  & $F_{1}(X)=\sum_{i=1}^{D}x_{i}^{2}$           & [-100,100]$^D$ & 0 \\
  & $F_{2}(X)=\sum_{i=1}^{D}|x_{i}|+\prod_{i=1}^{D}|x_{i}|$     & [-10,10]$^D$ & 0 \\
  & $F_{3}(X)=\sum_{i=1}^{D}\left(\sum_{j=1}^{i}x_j\right)^2$     & [-100,100]$^D$ & 0 \\
  %& $F_{4}(X)=\max\{|x_i|,1\leqslant i \leqslant D\}$          & [-100,100]$^D$ & 0 \\
  & $F_{4}(X)=\sum_{i=1}^{D-1}\left[100(x_{i}^{2}-x_{i+1})^{2}+(x_{i}-1)^{2}\right]$ & [-10,10]$^D$ & 0 \\
  & $F_{5}(X)=\sum_{i=1}^{D}\lfloor x_i+0.5\rfloor^2$          & [-100,100]$^D$ & 0 \\
  & $F_{6}(X)=\sum_{i=1}^{D}ix_{i}^{4}+random[0,1)$       & [-1.28,1.28]$^D$ & 0 \\
\hline
\multirow{10}*{\rotatebox{90}{Multimodal}}
  & $F_{7}(X)=\sum_{i=1}^{D}\left(-x_{i}\sin(\sqrt{|x_{i}|})\right)$    & [-500,500]$^D$ & -418.9829$\times$D \\  
  & $F_{8}(X)=\sum_{i=1}^{D}\left(x_{i}^{2}-10\cos(2\pi x_{i})+10\right)$              & [-5.12,5.12]$^D$ & 0 \\
  & $F_{9}(X)=\sum_{i=1}^{D}\left(y_{i}^{2}-10\cos(2\pi y_{i})+10\right)$    & [-5.12,5.12]$^D$ & 0\\
  &~~~where ~ 
    $y_i=\left\{
        \begin{array}{lc}
            x_i  & |x_i|<0.5\\
            \dfrac{round(2x_i)}{2}     & |x_i|\geqslant 0.5\\
        \end{array}
        \right.$      &&\\
  & \hspace{-5pt}$\begin{array}{ll}F_{10}(X)=&-20exp\left(-0.2\sqrt{\frac{1}{D}\sum_{i=1}^{D}x_{i}^{2}}\right)\\&-exp\left(\frac{1}{D}\sum_{i=1}^{D}\cos(2\pi x_{i})\right)+20+e\end{array}$  & [-32,32]$^D$ & 0 \\
  & $F_{11}(X)=\frac{1}{4000}\sum_{i=1}^{D}x_{i}^{2}-\prod_{i=1}^{D}\cos(\frac{x_{i}}{\sqrt{i}})+1$           & [-600,600]$^D$ & 0 \\
  & \hspace{-5pt}$\begin{array}{ll}F_{12}(X)=  
  &\dfrac{\pi}{D}\left\lbrace 10\sin^2(\pi y_i)+\sum_{i=1}^{D-1}(y_i-1)^2[1+10\sin^2(\pi y_{i+1})]\right.\\
  &\left.+(y_D-1)^2\right\rbrace+\sum_{i=1}^{D}u(x_i,10,100,4)
  \end{array}$    & [-50,50]$^D$ & 0\\
  & ~~~where ~ $y_i=0.25(x_i+1)+1$           &     &   \\
  & ~~~~$
  u(x_i,a,k,m)=\left\{
      \begin{array}{lc}
          k(x_i-a)^m  & x_i\geqslant a\\
          0     & -a<x_i<a\\
          k(-x_i-a)^m & x_i<-a\\
      \end{array}
      \right.$      &&\\
\hline
\end{tabular}
\end{table}
